# Supplementary material for: TXA2 attenuates allergic lung inflammation through regulation of Th2, Th9, and Treg differentiation
Source: J Clin Invest. 2024 Mar 14;134(9):e165689. doi: 10.1172/JCI165689 (PMC11060738; doi:10.1172/JCI165689)
Supplement: Supporting data values [file jci-134-165689-s167.xlsx]

## Sheet: Fig 1B
		Vehicle							cTXA
	Total	2760	2590	1400	3280	3380	3550		1190	1790	1140	2360	1820	3260
	Macro	138	181.3	98	262.4	135.2	177.5		214.2	89.5	125.4	259.6	163.8	260.8
	Neut	82.8	0	14	229.6	135.2	142		0	71.6	11.4	118	36.4	130.4
	Lymph	303.6	207.2	126	164	135.2	390.5		202.3	304.3	216.6	306.8	145.6	293.4
	Eos	2235.6	2201.5	1162	2624	2974.4	2840		773.5	1324.6	786.6	1675.6	1474.2	2575.4

## Sheet: Fig 1D
Inflammation
	Vehicle	cTXA2
	3	2
	3	2
	3	3
	3	1
	3	2
	3	2

## Sheet: Fig 1E
	Lung			BALF
	Vehicle	cTXA2		Vehicle	cTXA2
	4.4	3		27.8	10.5
	10	2.1		21.2	6.6
	7.3	3.6		12.2	6.6
	10.4	3.3		18.2	6.7
	7.2	4.1		14.2	9.6
	6.9	4		16.1	8
	8.9	2		17.5	7.5
	10.5	5.5		18.7	15.8
	10.2	3.4		14.2	2.8
	10.1	2.8		11.2	13
	4.8	3.8		13.4	10.6
	12.6	5.2		17	8.9
	8.6	1.2		6.4	10.3

## Sheet: Fig 1F
	Vehicle	cTXA2
	9	6
	5	8
	3	7
	5	7
	15	8
	14	4
	11	6
	11	5
	10	7
	11	8
	11	6
	15	11
	13	7
	12	9
	12	12
	10	6
	12	4
	8	6
	15	4
	13	4
	16	7
	14	8
	15	8
	9	4
	12	6
	17	5
	18	6
		7
		8

## Sheet: Fig 1H
Resistance (R)		Vehicle		Vehicle/OVA		cTXA2/OVA		cTXA2+ISAP/OVA		ISAP/OVA
	MCH	Mean	SD	Mean	SD	Mean	SD	Mean	SD	Mean	SD
	0	0.521939	0.024462	0.583022	0.031425	0.522338	0.016602	0.550233	0.012844	0.551286	0.022157
	3.125	0.650906	0.035172	0.714962	0.039514	0.630764	0.028593	0.692941	0.02743	0.684744	0.042706
	6.25	0.677428	0.029822	0.773768	0.042358	0.702745	0.036258	0.828287	0.060845	0.862798	0.09889
	12.5	0.894361	0.05231	1.11701	0.098839	1.05152	0.111382	1.28533	0.207877	1.07671	0.124744
	25	1.13434	0.074309	1.90267	0.310143	1.2782	0.081068	2.12425	0.363089	2.20899	0.440236
Resistance (R) at MCH 25 mg/ml
		OVA
	Vehicle	Vehicle	cTXA2	cTXA2+ISAP	ISAP
	1.4068	3.74516	2.12894	0.875485	0.589525
	1.5206	1.60415	1.77047	*	4.51994
	0.995894	1.13221	0.825556	5.18896	4.33288
	1.48052	1.234	1.32089	0.984869	1.69374
	0.694286	0.999621	1.13396	5.37487	0.826628
	0.563862	0.992839	0.98923	1.05627	2.06338
	1.42702	1.69187	1.30725	0.940218	1.21448
	1.00906	2.28225	0.899432	1.3555	2.24796
	0.775583	5.23968	1.35526	3.26325	2.1244
	1.18952	1.73215	1.33587	1.45897	8.23779
	1.46156	1.77065	1.51679	3.56552	1.92984
	1.57031	3.6039	1.23202	1.68211	1.20278
	0.666942	1.0301	1.20404	3.21483	0.933686
	1.27245	1.32108	1.2222	0.835478	2.89445
	1.39569	1.16379	1.20121	2.13116	1.15843
	1.04333	0.899233	1.00806	0.813403	0.808233
	0.895774			2.37211	1.55691
	1.56227			0.999183	1.42685
	0.89463
	0.860725
* Data failed QC as determined by a blinded observer

## Sheet: Fig 2A
		TP+/+									TP-/-
	Total	2090	2030	1360	2220	1230	5140	4180			2080	1660	1130	2280	7600	1710	9590	996	1940
	Macro	313.5	121.8	136	288.6	504.3	719.6	543.4			520	398.4	327.7	387.6	5776	1350.9	2109.8	388.44	601.4
	Neut	125.4	81.2	40.8	133.2	61.5	411.2	752.4			104	149.4	0	91.2	304	0	671.3	49.8	58.2
	Lymph	62.7	60.9	136	133.2	209.1	257	459.8			124.8	83	113	296.4	836	68.4	575.4	89.64	194
	Eos	1588.4	1766.1	1047.2	1665	455.1	3752.2	2424.4			1331.2	1029.2	689.3	1504.8	684	290.7	6233.5	468.12	1086.4

## Sheet: Fig 2C
Inflammation Score
	TP+/+	TP-/-
	2	3
	3	2
	3	3
		1
		2

## Sheet: Fig 2D
		Lung			BALF
		TP+/+	TP-/-		TP+/+	TP-/-
		3.2	3.2		2.8	4.5
		1.1	3.7		2.6	4.6
		3.8	11.8		4.8	6.7
		5.3	4.5		4.8	6.3
		4	10.9		6	11.2
		4.1	3.8		3.8	8.4
		2	6.1		2.2	4.7
			4.3			5.5
			9.8			6.8
			6.7			9.4

## Sheet: Fig 2F
	TP+/+	TP-/-
	6	8
	4	11.2
	6.2	8.2
	3	12
	8	8
	2	5
	6	8
	3	9
	3	12
	5	14

## Sheet: Fig 3A
	IL-9
		TGFβ + IL-4
	Vehicle	Vehicle	cTXA2	TXB2	U-46619
	0.8	3.5	1.6	2.1	1
	0.4	4.3	1.9	3.2	1.9
	0.6	4.2	3	3.1	0.9
	Il10
		TGFβ + IL-4
	Vehicle	Vehicle	cTXA2	TXB2	U-46619
	0.8	4.2	1.9	2.2	1.9
	0.6	4	1.3	3.1	1.3
	0.7	3.6	2.2	1.6	2.2

[truncated: 47 more sheets: Fig 3B, Fig 3C, Fig 3D, Fig 4A, Fig 4B, Fig 5A, Fig 5B, Fig 5C, Fig 5D, Fig 5E, Fig 6A, Fig 6C, Fig 6D, Fig 7A, Fig 7B, Fig 7C, Fig 8A, Fig 8B, Fig 8D, Fig 8E …]
